# Supplementary material for: Simultaneous Brain–Cervical Cord fMRI Reveals Intrinsic Spinal Cord Plasticity during Motor Sequence Learning
Source: PLoS Biol. 2015 Jun 30;13(6):e1002186. doi: 10.1371/journal.pbio.1002186 (PMC4488354; doi:10.1371/journal.pbio.1002186)
Supplement: S1 Data — (XLSX) [file pbio.1002186.s001.xlsx]

## Sheet: Fig. 1D
mean Complex	s.e.m. Complex	mean Simple	s.e.m. Simple	blocks
31.688	1.818	28.6083	1.0275	1
28	1.4747	26.296	1.0308	2
26.792	1.4732	24.888	1.104	3
26.196	1.3777	24.06	1.2185	4
26.0292	1.6068	22.8875	1.0713	5
25.1542	1.4134	22.9478	0.9083	6
24.9435	1.1268	22.475	0.7965	7
23.2792	0.8795	22.896	1.1172	8
24.66	1.2936	22.384	0.9458	9
23.844	1.2692	22.556	1.1506	10
22.3625	0.9402	22.748	1.0602	11
22.3875	1.0516	22.636	1.1373	12

## Sheet: Fig. 1E
mean	s.e.m.
6.604	0.6018	complex
4.81	0.6269	simple

## Sheet: Fig. 2A
Complex-mean	Complex-s.e.m.	Simple-mean	Simple-s.e.m.	normalized t
0.03	0.2	0.03	0.2	-15.6
0.09	0.2	0.09	0.2	-14.3
0.14	0.18	0.14	0.18	-13
0.15	0.17	0.15	0.17	-11.7
0.1	0.16	0.1	0.16	-10.4
0.03	0.18	0.03	0.18	-9.1
-0.07	0.2	-0.07	0.2	-7.8
-0.19	0.23	-0.19	0.23	-6.5
-0.31	0.25	-0.31	0.25	-5.2
-0.35	0.23	-0.35	0.23	-3.9
-0.3	0.17	-0.3	0.17	-2.6
-0.17	0.09	-0.17	0.09	-1.3
-0.46	0.25	-0.05	0.26	0
-0.39	0.37	0.17	0.36	1.3
0.27	0.41	0.76	0.32	2.6
1.27	0.4	1.58	0.33	3.9
2.36	0.45	2.34	0.47	5.2
3.18	0.59	2.74	0.57	6.5
3.45	0.68	2.78	0.6	7.8
3.22	0.64	2.71	0.62	9.1
2.87	0.6	2.72	0.63	10.4
2.69	0.63	2.76	0.6	11.7
2.75	0.66	2.72	0.56	13
2.93	0.64	2.64	0.54	14.3
3.1	0.6	2.6	0.56	15.6
3.13	0.6	2.56	0.59	16.9
3.12	0.66	2.41	0.61	18.2
3.05	0.73	2.21	0.63	19.5
2.85	0.72	2.03	0.62	20.8
2.43	0.64	1.78	0.56	22.1
1.93	0.58	1.38	0.44	23.4
1.5	0.5	0.93	0.36	24.7
1.14	0.39	0.71	0.35	26
0.81	0.34	0.71	0.38	27.3
0.5	0.33	0.73	0.37	28.6
0.32	0.3	0.57	0.3	29.9
0.16	0.18	0.29	0.18	31.2
0.08	0.13	0.08	0.13	32.5
0.08	0.2	0.08	0.2	33.8
0.03	0.2	0.03	0.2	35.1

## Sheet: Fig. 2B
Complex	Simple
2.9005	2.4191	mean
0.6176	0.5528	s.e.m.

## Sheet: Fig. 2C
Complex	Simple
54.6957	44.2174	mean
5.4401	4.6502	s.e.m.

## Sheet: Fig. 5B-left
early SS	late SS	early CS	late CS
-0.1267	-0.0473	0.0629	-0.1749	mean
0.0598	0.0693	0.0639	0.0615	s.e.m.

## Sheet: Fig. 5B-right
early SS	late SS	early CS	late CS
0.0118	0.0389	0.1448	-0.026	mean
0.0668	0.0674	0.0616	0.068	s.e.m.

## Sheet: Fig. S5
mean Simple	s.e.m. Simple	mean Complex	s.e.m. Complex	blocks
27.1455	2.0672	32.1607	2.1935	1
25.6083	1.9829	29.1815	1.8502	2
25.2528	1.9142	29.0122	1.8577	3
24.8222	2.1158	28.0038	2.016	4
25.0916	2.07	28.1109	1.9157	5
23.5474	1.9114	27.2357	1.8965	6
23.328	1.888	26.4595	1.714	7
23.278	1.9202	25.5933	1.6729	8
23.4072	1.9626	24.9534	1.5836	9
22.7662	1.8999	24.4507	1.5031	10
23.1167	2.098	24.2293	1.5017	11
22.8494	2.0308	23.6735	1.4091	12

## Sheet: Fig. S6A
FDS RMS					FDS Power
mean Simple	s.e.m. Simple	mean Complex	s.e.m. Complex		mean Simple	s.e.m. Simple	mean Complex	s.e.m. Complex		blocks
1.0304	0.1125	0.976	0.1138		1.0044	0.1194	0.9403	0.1255		1
1.1743	0.0888	1.0504	0.0913		1.1994	0.1005	1.0301	0.1019		2
1.1022	0.0745	0.9821	0.0862		1.1106	0.0855	0.9597	0.0921		3
1.0188	0.0455	0.9855	0.0693		1.006	0.0421	0.9589	0.0791		4
0.9808	0.0365	0.9219	0.0391		0.9617	0.0413	0.8765	0.0448		5
1.0298	0.0456	0.9916	0.0513		1.0246	0.0463	0.929	0.0329		6
0.9581	0.0628	0.8954	0.0316		0.9501	0.0612	0.8569	0.0301		7
0.9177	0.0564	0.9254	0.0373		0.9248	0.0601	0.8812	0.0374		8
0.9161	0.0355	0.9109	0.0404		0.908	0.0417	0.8794	0.0409		9
0.9174	0.0329	0.8877	0.0681		0.922	0.0427	0.8482	0.0634		10
0.9136	0.028	0.9232	0.0588		0.932	0.0385	0.8844	0.0539		11
1.0408	0.041	0.9189	0.0428		1.0565	0.0519	0.8916	0.035		12

## Sheet: Fig. S6B
ED RMS					ED Power
mean Simple	s.e.m. Simple	mean Complex	s.e.m. Complex		mean Simple	s.e.m. Simple	mean Complex	s.e.m. Complex		blocks
0.846	0.0568	1.0066	0.0998		0.8258	0.0584	0.9122	0.0534		1
0.9658	0.0399	1.0125	0.0484		0.9696	0.044	0.994	0.0533		2
1.0128	0.0519	1.014	0.0809		1.0135	0.0548	0.9912	0.0794		3
0.998	0.0206	0.9956	0.0596		1.0014	0.0193	0.986	0.0597		4
0.9794	0.0264	0.9947	0.0436		0.9862	0.0276	0.9793	0.0455		5
1.0726	0.0249	1.0249	0.0437		1.0746	0.0254	1.0166	0.0446		6
1.0403	0.0388	1.0006	0.0394		1.0454	0.0402	0.9932	0.0388		7
1.0242	0.0522	1.0456	0.0428		1.0207	0.0504	1.0399	0.04		8
1.0355	0.0494	1.0497	0.0402		1.0303	0.0518	1.0372	0.0403		9
1.0064	0.0271	1.0282	0.0509		1.0078	0.0309	1.0191	0.0495		10
0.9775	0.0234	1.0604	0.0354		0.9747	0.0239	1.0528	0.0424		11
1.0415	0.0465	1.0914	0.0359		1.0499	0.0493	1.0835	0.0368		12

[truncated: 2 more sheets: Fig. 6SC, Fig. 6SD]
