# Supplementary material for: Simultaneous Brain–Cervical Cord fMRI Reveals Intrinsic Spinal Cord Plasticity during Motor Sequence Learning
Source: PLoS Biol. 2015 Jun 30;13(6):e1002186. doi: 10.1371/journal.pbio.1002186 (PMC4488354; doi:10.1371/journal.pbio.1002186)
Supplement: S2 Data — (ZIP) [file pbio.1002186.s002.zip]

Archive with 13 entries (9 files):
- background_T1.nii.gz
- Fig2/
- Fig2/Fig2_complex.nii.gz
- Fig2/Fig2_simple.nii.gz
- Fig3/
- Fig3/Fig3_brain_level_MNI152_1mm.nii.gz
- Fig3/Fig3_spinal_cord_level.nii.gz
- Fig4/
- Fig4/Fig4a.nii.gz
- Fig4/Fig4b.nii.gz
- Fig5/
- Fig5/Fig5a_left_MNI152_2mm.nii.gz
- Fig5/Fig5a_right_MNI152_2mm.nii.gz
