# Supplementary material for: Simultaneous Brain–Cervical Cord fMRI Reveals Intrinsic Spinal Cord Plasticity during Motor Sequence Learning
Source: PLoS Biol. 2015 Jun 30;13(6):e1002186. doi: 10.1371/journal.pbio.1002186 (PMC4488354; doi:10.1371/journal.pbio.1002186)
Supplement: S3 Data — (ZIP) [file pbio.1002186.s003.zip]

Archive with 30 entries (27 files):
- background_T1.nii.gz
- FigS1/
- FigS1/Supp_Fig1a_MNI152_2mm.nii.gz
- FigS1/Supp_Fig1b_MNI152_2mm.nii.gz
- FigS2/
- FigS2/sub01.nii.gz
- FigS2/sub02.nii.gz
- FigS2/sub03.nii.gz
- FigS2/sub04.nii.gz
- FigS2/sub05.nii.gz
- FigS2/sub06.nii.gz
- FigS2/sub07.nii.gz
- FigS2/sub08.nii.gz
- FigS2/sub09.nii.gz
- FigS2/sub10.nii.gz
- FigS2/sub11.nii.gz
- FigS2/sub12.nii.gz
- FigS2/sub13.nii.gz
- FigS2/sub14.nii.gz
- FigS2/sub15.nii.gz
- FigS2/sub16.nii.gz
- FigS2/sub17.nii.gz
- FigS2/sub18.nii.gz
- FigS2/sub19.nii.gz
- FigS2/sub20.nii.gz
- FigS2/sub21.nii.gz
- FigS2/sub22.nii.gz
- FigS2/sub23.nii.gz
- FigS4/
- FigS4/Supp_Fig4.nii.gz
